# Supplementary material for: Metabolomic and transcriptomic analyses provide insight into the variation of floral scent and molecular regulation in different cultivars and flower development of Curcuma alismatifolia
Source: Hortic Res. 2024 Dec 12;12(3):uhae348. doi: 10.1093/hr/uhae348 (PMC11890029; doi:10.1093/hr/uhae348)
Supplement: Web_Material_uhae348 [file web_material_uhae348.zip]

Archive with 2 entries (2 files):
- Supplementary tables.xlsx
- Supplemtary Figures.pptx
