# Supplementary material for: Metabolomic and transcriptomic analyses provide insight into the variation of floral scent and molecular regulation in different cultivars and flower development of Curcuma alismatifolia
Source: Hortic Res. 2024 Dec 12;12(3):uhae348. doi: 10.1093/hr/uhae348 (PMC11890029; doi:10.1093/hr/uhae348)
Supplement: Web_Material_uhae348 [file web_material_uhae348.zip › Supplementary tables.xlsx]

## Sheet: Table S1
Supplementary table 1. The relative intense of odor type in eight cultivars of C. alismatifolia.
‘Snow White’ (SW)			‘Hong Yan’ (HY)			‘Siam Scarlet’ (SSc)			‘Dawn’ (Da)			‘Chiang Mai Pink’ (CMP)			‘Yu Ki’ (YK)			‘Siam Shadow’ (SSh)			C. hybrida ‘Siam Shadow’ (SSha)
Odor type	Ratio		Odor type	Ratio		Odor type	Ratio		Odor type	Ratio		Odor type	Ratio		Odor type	Ratio		Odor type	Ratio		Odor type	Ratio
Woody	0.653457		Woody	0.718405		Woody	0.657841		Sweet	0.532341		Sweet	0.828333		Sweet	0.487762		Sweet	1		Sweet	0.758734
Sweet	0.637511		Sweet	0.65549		Sweet	0.622276		Woody	0.469586		Woody	0.724384		Woody	0.40322		Woody	0.878277		Woody	0.670103
Fruity	0.542515		Green	0.436936		Fruity	0.492257		Fruity	0.349944		Green	0.435847		Fruity	0.287934		Fruity	0.644031		Green	0.458789
Green	0.437336		Fruity	0.384809		Green	0.405703		Green	0.33773		Fruity	0.432725		Green	0.286598		Green	0.634827		Fruity	0.451667
Citrus	0.400077		Earthy	0.336945		Spicy	0.364057		Spicy	0.189271		Spicy	0.339571		Floral	0.200408		Herbal	0.585663		Floral	0.420609
Spicy	0.372719		Spicy	0.290312		Citrus	0.360239		Floral	0.183166		Balsam	0.286037		Earthy	0.192224		Earthy	0.458408		Citrus	0.395606
Floral	0.304016		Fresh	0.26868		Floral	0.335142		Earthy	0.143226		Floral	0.268359		Spicy	0.167146		Floral	0.429512		Spicy	0.352815
Earthy	0.277856		Citrus	0.24303		Earthy	0.230143		Herbal	0.135162		Storax	0.244299		Dry	0.139802		Spicy	0.382758		Earthy	0.324648
Fatty	0.225696		Apricot	0.204921		Fatty	0.205302		Fresh	0.13075		Citrus	0.232536		Citrus	0.137067		Camphor	0.38244		Fatty	0.26132
Apricot	0.225404		Floral	0.204276		Apricot	0.203297		Apricot	0.130439		Earthy	0.227363		Fatty	0.129978		Nutty	0.328277		Apricot	0.244369
Herbal	0.224723		Camphor	0.20128		Herbal	0.200106		Citrus	0.128529		Herbal	0.224854		Apricot	0.126004		Citrus	0.327485		Balsam	0.240511
Fresh	0.146505		Herbal	0.192289		Balsam	0.171711		Balsam	0.112233		Fatty	0.178126		Nutty	0.118563		Fresh	0.307963		Storax	0.232892
Balsam	0.141667		Fatty	0.126766		Storax	0.162439		Fatty	0.107272		Fresh	0.177037		Fresh	0.11743		Dry	0.293817		Dry	0.204201
Storax	0.137511		Dry	0.0880516		Dry	0.161345		Storax	0.0950481		Apricot	0.161392		Balsam	0.0967054		Apricot	0.268622		Herbal	0.188255
Dry	0.134679		Balsam	0.0666638		Fresh	0.102564		Dry	0.0881232		Dry	0.152046		Herbal	0.0962333		Fatty	0.267444		Fresh	0.139634
Nutty	0.0658325		Nutty	0.0663959		Nutty	0.0563833		Nutty	0.0702545		Nutty	0.112616		Storax	0.0912562		Balsam	0.173737		Camphor	0.0581488
Camphor	0.0657688		Storax	0.0605174		Camphor	0.0326083		Camphor	0.0469614		Camphor	0.0598306		Camphor	0.0900272		Storax	0.155336		Nutty	0.057031

## Sheet: Table S2
Supplementary table 2. The relative intensity of odor type in florets of different developmental stages
Odor type	S1	S2	S3	S4
Sweet	1	0.485007	0.285689	0.305741
Woody	0.936262	0.443819	0.251885	0.294204
Balsam	0.475423	0.212317	0.0953323	0.102134
Storax	0.400265	0.182319	0.0813031	0.0894756
Fruity	0.368015	0.212427	0.153023	0.160018
Green	0.291463	0.181432	0.157112	0.143303
Herbal	0.287283	0.133783	0.0795782	0.0858505
Citrus	0.287001	0.153197	0.0788023	0.105348
Floral	0.269301	0.154034	0.0898194	0.110202
Spice	0.231469	0.100907	0.0488229	0.066783
Spicy	0.221558	0.10467	0.0679868	0.0691175
Earthy	0.214674	0.123959	0.079529	0.10597
Dry	0.211928	0.0996832	0.0522664	0.0714521
Fresh	0.20863	0.100613	0.061606	0.0754278
Waxy	0.19784	0.0949523	0.0482739	0.0488287
Fatty	0.171381	0.102414	0.0618479	0.0770377
Pine	0.162802	0.0785556	0.0333312	0.0667606

## Sheet: Table S3
Supplementary table 3. The information of correlations between TFs and VOCs in developmental florets
TF family	Count of TF	Count of significant correlation
AP2/ERF	18	739
MYB (MYB-related)	19	653
Trihelix	6	346
bHLH	12	343
B3	4	297
C2H2	8	273
Tify	5	264
HB-HD-ZIP	9	245
bZIP	8	212
TCP	5	212
C2C2-Dof	2	161
zf-HD	4	155
SBP	4	144
GARP-G2-like	9	101
CSD	3	100
WRKY	14	54
NF-YB	1	50
AUX/IAA	4	48
Others	5	39
C2C2-GATA	3	36
HMG	3	24
TRAF	4	18
NAC	4	17
GRF	2	16
TAZ	2	14
C2C2-CO-like	2	13
mTERF	5	13
GRAS	2	12
HSF	2	10
LOB	1	10
E2F-DP	2	9
MADS-MIKC	1	8
PLATZ	1	8
OFP	1	7
SNF2	1	7
PHD	1	4
RB	1	4
ARID	1	3
Jumonji	1	3
NF-YA	1	3
SET	1	3
Alfin-like	1	2
B3-ARF	1	2
HB-WOX	1	2
IWS1	1	2
MADS-M-type	1	2
C2C2-LSD	1	1
C3H	1	1
GNAT	1	1
Pseudo ARR-B	1	1

## Sheet: Table S4
Supplementary table 4. Information of correlation between Chr02HA2532 and 11 terpenoids.
Geneid	Metabolite ID	Full name	r	q-value
Chr02HA2532	XMW1457	2-Acetyl-3-ethylpyrazine	-0.956594	0.000726608
Chr02HA2532	KMW0259	γ-Terpinene	-0.934862	0.00154209
Chr02HA2532	KMW0273	1,2,4,5-Tetramethylbenzene	-0.929628	0.00183582
Chr02HA2532	NMW0794	Terpinolene	-0.925745	0.00206706
Chr02HA2532	NMW0074	Myrtenol	-0.916524	0.00269316
Chr02HA2532	D365	(1-methylpropyl)-benzen	-0.7992	0.0267719
Chr02HA2532	WMW0081	cis-2-(2-Pentenyl)furan	-0.794843	0.0283835
Chr02HA2532	XMW1064	3,5-Dimethylphenol	-0.7897	0.0304925
Chr02HA2532	XMW0300	1,7-Octadiene, 2,7-dimethyl-3,6-bis(methylene)-	-0.789205	0.0307025
Chr02HA2532	XMW0793	1,4-Methano-1H-Cyclopropa[d]pyridazine, 4,4a,5,5a-tetrahydro-6,6-dimethyl-, (1.alpha.,4.alpha.,4a.alpha.,5a.alpha.)-	-0.765208	0.0415494
Chr02HA2532	KMW0296	3-Methoxybenzaldehyde	-0.762692	0.0428186
